# Supplementary material for: Rapid Onsite Visual Detection of Orf Virus Using a Recombinase-Aided Amplification Assay
Source: Life (Basel). 2023 Feb 10;13(2):494. doi: 10.3390/life13020494 (PMC9968157; doi:10.3390/life13020494)
Supplement: Supplementary file 1 [file life-13-00494-s001.zip]

Archive with 1 entries (1 files):
- life-2098027-supplementary.pdf
